# Supplementary material for: Interactions of SARS-CoV-2 with Human Target Cells—A Metabolic View
Source: Int J Mol Sci. 2024 Sep 16;25(18):9977. doi: 10.3390/ijms25189977 (PMC11432161; doi:10.3390/ijms25189977)
Supplement: Supplementary file 1 [file ijms-25-09977-s001.zip]

Archive with 1 entries (1 files):
- ijms-3185089-supplementary.docx
